# Supplementary material for: Low Cell Bioenergetic Metabolism Characterizes Chronic Lymphocytic Leukemia Patients with Unfavorable Genetic Factors and with a Better Response to BTK Inhibition
Source: Curr Issues Mol Biol. 2024 May 22;46(6):5085–99. doi: 10.3390/cimb46060305 (PMC11202558; doi:10.3390/cimb46060305)
Supplement: Supplementary file 1 [file cimb-46-00305-s001.zip]

Archive with 1 entries (1 files):
- cimb-2951538-supplementary.pdf
